# Supplementary material for: Distinct metabolic states of a cell guide alternate fates of mutational buffering through altered proteostasis
Source: Nat Commun. 2020 Jun 10;11:2926. doi: 10.1038/s41467-020-16804-6 (PMC7286901; doi:10.1038/s41467-020-16804-6)
Supplement: Supplementary file 3 — Source Data [file 41467_2020_16804_MOESM3_ESM.xlsx]

## Sheet: Figure 2
Figure 2I		CSH4 (Mutant MIC/Wt MIC)
		M1	M2	M3	M4
	Rep1	0.015625	0.015625	0.015625	0.015625
	Rep2	0.0625	0.03125	0.03125	0.03125
	Rep3	0.03125	0.03125	0.0625	0.03125
	Rep4	0.015625	0.015625	0.015625	0.015625
		WG350 (Mutant MIC/Wt MIC)
		M1	M2	M3	M4
	Rep1	0.0625	0.0625	0.0625	0.0625
	Rep2	0.0625	0.0625	0.0625	0.0625
	Rep3	0.0625	0.0625	0.0625	0.0625
	Rep4	0.0625	0.0625	0.0625	0.0625
	avg CSH4	0.03125	0.0234375	0.03125	0.0234375
	stdev CSH4	0.0220971	0.0090211	0.0220971	0.0090211
	avg WG350	0.0625	0.0625	0.0625	0.0625
	p-val	0.0300197	0.000130707	0.0300197	0.000130707

## Sheet: Figure 3
Figure 3E		CSH4(S) (Mutant MIC/Wt MIC)
		M1	M2	M3	M4
	Rep1	0.0078125	0.0078125	0.0078125	0.0078125
	Rep2	0.125	0.015625	0.125	0.125
	Rep3	0.125	0.125	0.125	0.125
	Rep4	0.125	0.125	0.125	0.125
		WG350(S) (Mutant MIC/Wt MIC)
		M1	M2	M3	M4
	Rep1	0.0625	0.0625	0.0625	0.125
	Rep2	0.0625	0.125	0.125	0.125
	Rep3	0.0625	0.0625	0.0625	0.0625
	Rep4			0.0625	0.0625
	avg CSH4(S)	0.0957031	0.0683594	0.0957031	0.0957031
	stdev CSH4(S)	0.0585938	0.0654807	0.0585938	0.0585938
	avg WG350(S)	0.0625	0.0833333	0.078125	0.09375
	stdev WG350(S)	0	0.0360844	0.03125	0.0360844
	p-val	0.382132	0.738837	0.615526	0.956575

## Sheet: Figure 4
Figure 4A	Native Fluorescence	Wt GFP	C1 GFP	C3 GFP	C6 GFP
	Rep1	632624	605321	609167	615419
	Rep2	621814	597699	617895	624701
	Rep3	619248	611509	616848	614810
	Rep4	625252	601250	617105	614648
	Average	624734	603945	615254	617394
	Std. dev.	5028.47	5132.89	3535.42	4228.16
Figure 4B	Refolding rate	Wt GFP	C1 GFP	C3 GFP	C6 GFP
	Rep1	0.0223379	0.00327539	0.0106113	0.0218716
	Rep2	0.0197306	0.00334566	0.0106782	0.020379
	Rep3	0.0204719	0.00225048	0.011098	0.0200211
	Average	0.0208468	0.00295718	0.0107958	0.0207572
	Std. dev.	0.00109695	0.000500534	0.000215401	0.00080142
Figure 4C	Tm (°C)	Wt GFP	C1 GFP	C3 GFP	C6 GFP
	Rep1	69.6398	70.1875	68.5412	70.4096
	Rep2	69.6687	70.229	68.9226	70.7027
	Rep3	69.5765	70.3964	68.7898	69.3511
	Average	69.6283	70.271	68.7512	70.1545
	Std. dev.	0.0384665	0.0903001	0.158099	0.580549
Figure 4D	GFP Fluorescence	Wt GFP					C1 GFP					C6 GFP
	Time(min)	Rep1	Rep2	Rep3		Time(min)	Rep1	Rep2	Rep3		Time(min)	Rep1	Rep2	Rep3
	0	4174.08	3642.24	3873.12		0	454.08	417.6	362.88		0	794.88	645.12	904.32
	30	4275.84	3355.2	5064		30	732.48	637.44	606.72		30	868.8	848.64	1051.2
	60	3197.76	2914.08	3313.44		60	668.16	701.76	658.56		60	994.56	943.2	1255.68
	120	2693.28	2880.96	2751.36		120	708.48	764.16	689.76		120	1156.8	1025.28	1392.96
	Normalized GFP Fluorescence	Wt GFP					C1 GFP					C6 GFP
		Rep1	Rep2	Rep3		Time(min)	Rep1	Rep2	Rep3		Time(min)	Rep1	Rep2	Rep3
		1	1	1			1	1	1			1	1	1
		1.02438	0.921191	1.30747			1.61311	1.52644	1.67196			1.093	1.31548	1.16242
		0.766099	0.800079	0.855496			1.47146	1.68046	1.81481			1.25121	1.46205	1.38853
		0.645239	0.790986	0.710373			1.56025	1.82989	1.90079			1.45531	1.58929	1.54034
	average						stdev
	Time(min)	Wt	C1	C6				Wt	C1	C6
	0	1	1	1				0	0	0
	30	1.08435	1.60383	1.1903				0.200001	0.0732023	0.11383
	60	0.807225	1.65558	1.36727				0.0451248	0.173025	0.10702
	120	0.715533	1.76364	1.52831				0.0730101	0.179674	0.0677908

## Sheet: Figure 5
Figure 5B					Mouse Anti-GroEL: 60kDa							Mouse Anti-DnaK: 70kDa
		Loading Order(from left)
		1: ladder
		2: CSH4
		3: CSH4(S)
		4: WG350
		5: WG350(S)
		6: CSH4	Not included in Figure
		7: CSH4(S)
		8: WG350
		9: WG350(S)
Figure 5D	GroELES overexpression	sample	GFP/mCherry	FC	average	stdev		sample	GFP/mCherry	FC	average	stdev	p value	sample	GFP/mCherry	FC	average	stdev	p value		DnaK/J/E overexpression	sample	GFP/mCherry	FC	average	stdev		sample	GFP/mCherry	FC	average	stdev	p value		sample	GFP/mCherry	FC	average	stdev	p value
		Wt CSH4 ELES	1.89384	0.667143	0.80912	0.350094		C1 CSH4 ELES	1.53993	1.29802	1.25993	0.121412	0.144733	C6 CSH4 ELES	1.49893	1.05545	1.29657	0.351656	0.164072			Wt CSH4 KJE	0.545799	1.22067	1.0121	0.243622		C1 CSH4 KJE	0.0591701	1.24212	1.36602	0.295102	0.186967		C6 CSH4 KJE	0.031459	0.995347	1.23799	0.219531	0.299437
		Wt CSH4 ELES	1.35773	0.552316				C1 CSH4 ELES	1.59634	1.35773				C6 CSH4 ELES	1.48551	1.13419						Wt CSH4 KJE	0.564012	1.0713				C1 CSH4 KJE	0.0733195	1.70287					C6 CSH4 KJE	0.0488062	1.29576
		wt CSH4_ELES	3.99542	1.2079				C1 CSH4 ELES	1.58204	1.12404				C6 CSH4 ELES	2.52548	1.70008						Wt CSH4 KJE	0.928529	0.744334				C1 CSH4 KJE	0.0533306	1.15306					C6 CSH4 KJE	0.0394132	1.42285
		Wt CSH4	2.83874					C1 CSH4	1.18637					C6 CSH4	1.42018							Wt CSH4	0.447131					C1 CSH4	0.0476364						C6 CSH4	0.0316061
		Wt CSH4	2.45824					C1 CSH4	1.17574					C6 CSH4	1.30975							Wt CSH4	0.526476					C1 CSH4	0.0430564						C6 CSH4	0.0376662
		wt CSH4	3.30774					C1 CSH4	1.40746					C6 CSH4	1.48551							Wt CSH4	1.24746					C1 CSH4	0.0462512						C6 CSH4	0.0277001
		Wt WG350 ELES	2.5483	1.47221	1.24518	0.321065		C1 WG350 ELES	1.61076	1.29802	1.33855	0.225978	0.761154	C6 WG350 ELES	1.39486	0.850526	1.03423	0.202988	0.516699			Wt WG350 KJE	0.19657	0.488393	0.447149	0.142261		C1 WG350 KJE	0.0432173	0.727096	0.450378	0.253248	0.985794		C6 WG350 KJE	0.0441974	0.676016	1.1491	0.433373	0.0952151
		wt WG350 ELES	2.89026	1.01815				C1 WG350 ELES	1.65482	1.13557				C6 WG350 ELES	1.55384	1						Wt WG350 KJE	0.206703	0.56423				C1 WG350 KJE	0.0161824	0.393901					C6 WG350 KJE	0.0594745	1.24439
		Wt WG350	1.73094					C1 WG350 ELES	2.0908	1.58204				C6 WG350 ELES	2.12875	1.25215						Wt WG350 KJE	0.196583	0.288823				C1 WG350 KJE	0.0168705	0.230137					C6 WG350 KJE	0.0801573	1.5269
		wtWG350	2.83874					C1 WG350	1.24094					C6 WG350	1.64							Wt WG350	0.402482					C1 WG350	0.0594382						C6 WG350	0.0653792
								C1 WG350	1.45725					C6 WG350	1.55384							Wt WG350	0.366345					C1 WG350	0.0410825						C6 WG350	0.0477943
								C1 WG350	1.32158					C6 WG350	1.70008							Wt WG350	0.680636					C1 WG350	0.0733063						C6 WG350	0.0524966
			Wt GFP		C1 GFP		C6 GFP															KJE OE	Wt GFP		C1 GFP		C6 GFP
			average	stdev	average	stdev	average	stdev															average	stdev	average	stdev	average	stdev
		CSH4	0.80912	0.350094	1.25993	0.121412	1.29657	0.351656														CSH4	1.0121	0.243622	1.36602	0.295102	1.23799	0.219531
		WG350	1.24518	0.321065	1.33855	0.225978	1.03423	0.202988														WG350	0.447149	0.142261	0.450378	0.253248	1.1491	0.433373
Figure 5E	350mM salt	Sample	GFP/mCherry	FC			GFP/mCherry	FC		pvalue		GFP/mCherry	FC		pvalue	42 degree		GFP/mCherry	FC			GFP/mCherry	FC	pvalue		GFP/mCherry	FC	pvalue	Paraquat		GFP/mCherry	FC				GFP/mCherry	FC	p value			GFP/mCherry	FC	p value
		Wt CSH4 salt	1.30647	1.26233	0.0482953	c1 CSH4salt	0.116541	1.63959	0.136904	0.0713529	C6 CSH4salt	0.190789	1.3308	0.678385	0.307353		Wt CSH4 42	0.727857	0.500867		c1 CSH442	0.0306611	0.468494	0.512656	c6 CSH442	0.0683305	0.624751	0.112306		Wt CSH4 pq	2.32266	1.2825			c1 CSH4pq	0.143719	1.34082	0.955061		C6 CSH4 pq	0.244547	1.25003	0.880667
		Wt CSH4 salt	1.54797	1.34742		c1 CSH4 salt	0.111529	1.41465			C6 CSH4 salt	0.191598	1.60084				Wt CSH4 42	0.728311	0.48729		c1 CSH4 42	0.033492	0.473159		c6 CSH4 42	0.0755839	0.508492			Wt CSH4 pq	2.08951	1.39253			c1 CSH4 pq	0.140456	1.42806			C6 CSH4 pq	0.25855	1.46826
		Wt CSH4 salt	1.54296	1.34445		c1 CSH4 salt	0.128679	1.66233			C6 CSH4 salt	0.309136	2.61731				Wt CSH4 42	0.423537	0.468428		c1 CSH4 42	0.0700329	0.682028		c6 CSH442	0.147266	0.60403			Wt CSH4	1.81104				c1 CSH4 pq	0.138195	1.25746			C6 CSH4	0.195632
		Wt CSH4	1.03497			c1 CSH4	0.071079				C6 CSH4	0.143364					Wt CSH4	1.45319			c1 CSH4	0.0654459			c6 CSH4	0.109372				Wt CSH4	1.50051				c1 CSH4	0.107187				C6 CSH4	0.176093
		Wt CSH4	1.14884			c1 CSH4	0.0788382				C6 CSH4	0.119686					Wt CSH4	1.49461			c1 CSH4	0.0707838			c6 CSH4	0.148643									c1 CSH4	0.0983544
		Wt CSH4	1.14765			c1 CSH4	0.0774092				C6 CSH4	0.118112					Wt CSH4	0.904167			c1 CSH4	0.102683			c6 CSH4	0.243805									c1 CSH4	0.1099
		Wt WG350 salt	1.88809	1.77594	0.0609739	c1 WG350salt	0.256423	2.65819	0.0668247	7.97883e-05	C6 WG350salt	0.500234	4.22927	0.568916	0.0176051		Wt WG350 42	0.487969	0.419827		c1 WG35042	0.0359969	0.48394	0.183118	c6 WG35042	0.110391	0.802196	0.110278		Wt WG350 pq	2.16388	1.30999			c1 WG350pq	0.12067	1.23852	0.797802		C6 WG350 pq	0.265185	1.51184	0.296711
		Wt WG350 salt	2.0874	1.88861		c1 WG350 salt	0.267095	2.70577			C6 WG350 salt	0.630114	3.65498				Wt WG350 42	0.541346	0.520712		c1 WG350 42	0.044299	0.711588		c6 WG350 42	0.0779064	0.5239			Wt WG350 pq	2.08875	1.37095			c1 WG350 pq	0.137133	1.48714			C6 WG350 pq	0.294001	1.87751
		Wt WG350 salt	2.06244	1.87267		c1 WG350 salt	0.270931	2.79014			C6 WG350 salt	0.886996	4.79279				Wt WG350 42	0.808238	0.463704		c1 WG350 42	0.0879336	0.590419		c6 WG350 42	0.203821	0.7992			Wt WG350	1.65183				c1 WG350 pq	0.138996	1.36203			C6 WG350	0.175406
		Wt WG350	1.06315			c1 WG350	0.0964653				C6 WG350	0.118279					Wt WG350	1.16231			c1 WG350	0.074383			c6 WG350	0.137611				Wt WG350	1.52358				c1 WG350	0.0974304				C6 WG350	0.15659
		Wt WG350	1.10526			c1 WG350	0.098713				C6 WG350	0.172399					Wt WG350	1.03963			c1 WG350	0.0622537			c6 WG350	0.148705									c1 WG350	0.0922125
		Wt WG350	1.10134			c1 WG350	0.097103				C6 WG350	0.185069					Wt WG350	1.74301			c1 WG350	0.148934			c6 WG350	0.255032									c1 WG350	0.10205
			Wt GFP		C1 GFP		C6 GFP											Wt GFP		C1 GFP		C6 GFP									Wt GFP		C1 GFP		C6 GFP
		salt	average FC	stdev	average	stdev	average	stdev									42	average FC	stdev	average	stdev	average	stdev							pq	average FC	stdev	average	stdev	average	stdev
		CSH4	1.31807	0.0482953	1.57219	0.136904	1.84965	0.678385									CSH4	0.485528	0.0162914	0.541227	0.121959	0.579091	0.678385							CSH4	1.33751	0.0778064	1.34211	0.0853077	1.35915	0.154309
		WG350	1.84574	0.0609739	2.71804	0.0668247	4.22568	0.568916									WG350	0.468081	0.0505847	0.595316	0.113903	0.708432	0.568916							WG350	1.34047	0.0431031	1.36256	0.124308	1.69468	0.258572
Figure 5F	Refolding rate	C1 GFP spontaneous	C1 GFP + GroEL/ES ATP	C1 GFP + DnaK/J/GrpE + ATP	C6 GFP spontaneous	C6 GFP + GroEL/ES ATP	C6 GFP + DnaK/J/GrpE + ATP
	Rep1	0.00327539	0.00423797	0.00242704	0.0218716	0.0285188	0.0207428
	Rep2	0.00334566	0.00430451	0.00249481	0.020379	0.0278177	0.0192947
	Rep3				0.0200211	0.0289706	0.0190776
	Average	0.00331053	0.00427124	0.00246092	0.0207572	0.0284357	0.019705
	Std. dev.	3.51349e-05	3.32681e-05	3.38875e-05	0.00080142	0.000474326	0.000739146

## Sheet: Figure 6
Figure 6A	C1 GFP						C6 GFP
	Metabolite	rate	avg	std. err	ttest		Metabolite	rate	avg	std. err	ttest
	buffer_RB	0.00298	0.00286359	0.00011641			buffer_RB	0.025789	0.0258331	0.000375227
	buffer_RB	0.00274718					buffer_RB	0.0263131
	malo	0.00685307	0.00751447	0.000661398	0.0202198		buffer_RB	0.0253971
	malo	0.00817587					pro	0.0239451	0.0249662	0.000860878	0.261766
	ser	0.00683978	0.00558107	0.00125871	0.164564		pro	0.0249026
	ser	0.00432236					pro	0.0260509
	bet	0.00588841	0.00627536	0.000386951	0.0137391		gluc	0.0250947	0.0262965	0.000899805	0.538268
	bet	0.00666231					gluc	0.0265351
	gluc	0.00338282	0.00317296	0.00020986	0.326339		gluc	0.0272597
	gluc	0.0029631					succ	0.00840137	0.00812033	0.000206546	5.11881e-07
	sucr	0.00434415	0.00426241	8.17485e-05	0.0101834		succ	0.00804877
	sucr	0.00418066					succ	0.00791086
	ala	0.00523714	0.00502761	0.000209531	0.0120475		mal	0.0166753	0.0160522	0.00127237	0.000477845
	ala	0.00481808					mal	0.0142787
	bala	0.0043655	0.00441134	4.58412e-05	0.00647081		mal	0.0172025
	bala	0.00445718					bet	0.0221132	0.0213865	0.000551358	0.000705382
	pro	0.00403745	0.00412621	8.87693e-05	0.0131781		bet	0.0207784
	pro	0.00421498					bet	0.0212679
	gly	0.00526137	0.00536586	0.000104489	0.00388524		malo	0.0220585	0.0219612	0.000256437	0.000272141
	gly	0.00547035					malo	0.02161
	tre	0.00662048	0.00651303	0.000107447	0.00187902		malo	0.0222151
	tre	0.00640558					ala	0.0230227	0.0232446	0.00145931	0.0720269
	suc	0.0071981	0.0065121	0.000686	0.0344993		ala	0.0251325
	suc	0.0058261					ala	0.0215787
	asp	0.00661658	0.00711302	0.000496434	0.0140945		bala	0.0177348	0.0205747	0.00210174	0.0252795
	asp	0.00760945					bala	0.021235
	fbp	0.00452837	0.00504853	0.000520156	0.0546782		bala	0.0227543
	fbp	0.00556868					fum	0.0271786	0.026753	0.000420939	0.0822882
	mal	0.00479023	0.00488749	9.72586e-05	0.00557072		fum	0.0261798
	mal	0.00498475					fum	0.0269007
	sorb	0.00766077	0.00816896	0.000508196	0.00951933		sucr	0.0233895	0.0234604	0.000504778	0.00594574
	sorb	0.00867716					sucr	0.0228807
	fum	0.00619018	0.00595748	0.000232704	0.00699872		sucr	0.024111
	fum	0.00572478					asp	0.0227995	0.0235795	0.00207523	0.205258
							asp	0.0264197
							asp	0.0215193
							fbp	0.0256684	0.0227614	0.00343275	0.276829
							fbp	0.024675
							fbp	0.0179407
							ser	0.0213608	0.0209022	0.000325046	0.000149053
							ser	0.0206452
							ser	0.0207007
							tre	0.0230298	0.0267613	0.00284953	0.671568
							tre	0.0273091
							tre	0.0299449
							gly	0.022917	0.0229689	0.000664122	0.00604525
							gly	0.0221826
							gly	0.0238069
							sorb	0.023836	0.0227985	0.00115118	0.0239173
							sorb	0.0211932
							sorb	0.0233661

## Sheet: Figure 7
Figure 7A & B	GFP/mCheery Fluorescence		Alanine			Betaine			Proline			Serine			Asp			Fumarate			Malate			Malonate			Succinate			TMAO			KCl			LB
		Wt	0.599777	0.468813	0.73273	0.456498	0.331431	0.418289	0.496771	0.385748	0.561947	0.424071	0.302624	0.480798	0.535142	0.240303	0.378946	0.991852	1.06502	0.977179	0.903286	0.31679	0.397917	0.629582	0.358301	0.318878	0.987757	0.631498	0.52708	0.535235	0.221007	0.315133	0.491306	0.257503	0.417108	0.541964	0.262691	0.463345
		C1	0.307221	0.48361	0.405318	0.230618	0.242511	0.287813	0.176908	0.176221	0.210306	0.106475	0.117238	0.140396	0.061859	0.0682022	0.0805106	0.0942892	0.081497	0.110964	0.0801677	0.0463746	0.0807846	0.0804649	0.0478359	0.0673169	0.117982	0.075147	0.070834	0.092775	0.0410949	0.0703846	0.0696719	0.0353414	0.0524376	0.0479005	0.0464556	0.0407599
		C6	1.34491	0.351239	0.598769	0.373102	0.174831	0.354447	0.225769	0.154903	0.301913	0.184486	0.13469	0.24209	0.198734	0.141542	0.295431	0.192289	0.190583	0.28542	0.192605	0.10568	0.17265	0.20617	0.149073	0.214241	0.247625	0.174092	0.210761	0.155138	0.083467	0.188437	0.132069	0.0808872	0.130254	0.126732	0.0756851	0.0920216
	Fold change with metabolite		Alanine			Betaine			Proline			Serine			Asp			Fumarate			Malate			Malonate			Succinate			TMAO			KCl			LB
		Wt	1.10667	1.78465	1.58139	0.842303	1.26167	0.902759	0.916613	1.46844	1.2128	0.78247	1.15201	1.03767	0.987412	0.914772	0.817848	1.83011	4.05425	2.10897	1.66669	1.20594	0.858791	1.16167	1.36396	0.688208	1.82255	2.40396	1.13755	0.987583	0.841317	0.680125	0.906528	0.980251	0.90021	1	1	1
		C1	6.41372	10.4102	9.94405	4.81452	5.22029	7.06119	3.69323	3.79333	5.15964	2.22284	2.52366	3.44448	1.29141	1.46812	1.97524	1.96844	1.7543	2.72238	1.67363	0.998258	1.98196	1.67983	1.02971	1.65155	2.46307	1.61761	1.73784	1.93683	0.884606	1.72681	1.45451	0.760757	1.2865	1	1	1
		C6	10.6123	4.64079	6.50684	2.94404	2.30997	3.85178	1.78147	2.04667	3.28089	1.45572	1.77961	2.6308	1.56815	1.87014	3.21046	1.51729	2.51811	3.10167	1.51979	1.39631	1.87619	1.62683	1.96965	2.32816	1.95393	2.30021	2.29034	1.22414	1.10282	2.04774	1.04212	1.06873	1.41547	1	1	1
	t-test	C1	0.0252178			0.0181297			0.0158708						0.0745918
		C6	0.0804469			0.0364708			0.114798						0.120613
	average FC		Alanine	Betaine	Proline	Serine	Asp	Fumarate	Malate	Malonate	Succinate	TMAO	KCl	Sucrose	Sorbitol	Arginine	LB
		Wt	1.49091	1.00225	1.19929	0.990717	0.906677	2.66444	1.24381	1.07128	1.78802	0.836342	0.928997	1.30527	1.08915	1.54631	1
		C1	8.92265	5.69867	4.2154	2.73033	1.57826	2.14837	1.55128	1.4537	1.93951	1.51608	1.16726	2.22541	1.18079	0.883173	1
		C6	7.2533	3.03526	2.36968	1.95538	2.21625	2.37902	1.59743	1.97488	2.1815	1.45824	1.17544	1.09233	0.86351	1.27979	1
	log2 average FC		Alanine	Betaine	Proline	Serine	Asp	Fumarate	Malate	Malonate	Succinate	TMAO	KCl	Sucrose	Sorbitol	Arginine	LB
		Wt	0.576189	0.00323567	0.262177	-0.0134546	-0.141339	1.41383	0.314762	0.0993341	0.838363	-0.257836	-0.106255	0.38435	0.123203	0.628828	0
		C1	3.15747	2.51063	2.07567	1.44907	0.65833	1.10325	0.633463	0.539728	0.95569	0.600347	0.223122	1.15407	0.239751	-0.179232	0
		C6	2.85864	1.60182	1.24469	0.967445	1.14812	1.25037	0.675752	0.981763	1.12532	0.544224	0.2332	0.127403	-0.211716	0.355907	0
	log2 stdev		Alanine	Betaine	Proline	Serine	Asp	Fumarate	Malate	Malonate	Succinate	TMAO	KCl	Sucrose	Sorbitol	Arginine
		Wt	-1.52313	-2.14117	-1.8564	-2.40207	-3.55518	0.276981	-1.30302	-1.52772	-0.657657	-2.70097	-4.49006	-0.62388	-1.11924	-0.893768
		C1	1.1278	0.25978	-0.287597	-0.65177	-1.49422	-0.975663	-0.99098	-1.44436	-1.12851	-0.844603	-1.46624	-0.610584	-2.09385	-1.96599
		C6	1.61113	-0.367838	-0.321574	-0.720383	-0.194049	-0.319602	-2.00473	-1.51171	-2.34271	-0.959821	-2.26328	-3.4087	-2.14742	-1.90598

## Sheet: Figure 8
Figure 8F				mouse anti-GroEL: 70kDa				mouse anti-DnaK: 70kDa
	Loading Order(from left)
	1: ladder
	2: BW
	3: H8
	4: F12
	5: E5
	rest of the lanes are not included in the figure
Figure 8I			BW				H8				F12				E5
		GmR/mut ->	Rep1	Rep2	Rep3	Rep4	Rep1	Rep2	Rep3	Rep4	Rep1	Rep2	Rep3	Rep4	Rep1	Rep2	Rep3	Rep4
		WT Gm-R	1	1	1	1	0.8	0.8	1.6	1.6	1	1	1	1	1	1	1	1
		M1	0.025	0.025	0.025	0.025	0.1	0.1	0.04	0.04	0.0625	0.0625	0.0625	0.0625	0.0625	0.0625	0.025	0.025
		M2	0.0625	0.0625	0.025	0.025	0.1	0.1	0.1	0.1	0.125	0.125	0.125	0.125	0.0625	0.0625	0.0625	0.0625
		M3	0.0625	0.0625	0.0625	0.0625	0.1	0.1	0.1	0.1	0.125	0.125	0.125	0.125	0.0625	0.0625	0.0625	0.0625
		M4	0.0625	0.0625	0.025	0.025	0.1	0.1	0.1	0.1	0.0625	0.0625	0.125	0.125	0.025	0.025	0.0625	0.0625
		GG1	0.0125	0.0125	0.0125	0.0125	0.02	0.02	0.02	0.02	1	1	1	1	0.025	0.025	0.025	0.025
		GG2	0.5	0.5	0.5	0.5	0.8	0.8	0.8	0.8	0.5	0.5	0.5	0.5	0.25	0.25	0.25	0.25
		GG3	0.25	0.25	0.25	0.25	0.2	0.2	0.1	0.1	0.25	0.25	0.25	0.25	1	1	0.5	0.5
		GG4	0.0625	0.0625	0.0625	0.0625	0.1	0.1	0.1	0.1	0.125	0.125	0.125	0.125	0.0625	0.0625	0.0625	0.0625
		p values	H8	F12	E5
		M1	0.0407674	0	0.133975
		M2	0.00202237	0.000289387	0.133975
		M3	0	0	NaN
		M4	0.00202237	0.0550413	1
		GG1	0	0	0
		GG2	0	NaN	0
		GG3	0.0134	NaN	0.00245234
		GG4	0	0	NaN

## Sheet: Supplementary Figure 1
Supplementary Figure 1B		Wt GmR					GG1:I26G				GG2: I27G, R28G				GG3: V37G, K38G					GG4: S39G, M40G				M1: I122P				M2: Q101S				M3: L96I				M4: V113F
Supplementary Figure 1C		CSH4				WG350				CSH4(S)				WG350(S)				average						stdev
	TIME (min)	Rep1	Rep2	Rep3	Rep4	Rep1	Rep2	Rep3	Rep4	Rep1	Rep2	Rep3	Rep4	Rep1	Rep2	Rep3	Rep4		TIME(min)	CSH4	WG350	CSH4(S)	WG350(S)		CSH4	WG350	CSH4(S)	WG350(S)
	0	0	0	0	0	0	0	0	0	0	0	0	0	0	0	0	0		0	0	0	0	0		0	0	0	0
	15	0.001	0	0.012	0.005	0.016	0.031	0.01	0.006	0.029	0.014	0.007	0.004	0.031	0.016	0.005	0.004		15	0.0045	0.01575	0.0135	0.014		0.00544671	0.0109659	0.0111505	0.0125698
	30	0.017	0.019	0.029	0.033	0.037	0.048	0.026	0.024	0.075	0.069	0.018	0.024	0.073	0.068	0.016	0.016		30	0.0245	0.03375	0.0465	0.04325		0.00772442	0.0110868	0.0296479	0.0315317
	45	0.043	0.049	0.062	0.074	0.073	0.067	0.057	0.058	0.114	0.111	0.043	0.063	0.117	0.108	0.042	0.045		45	0.057	0.06375	0.08275	0.078		0.0138323	0.00763217	0.0353306	0.040025
	60	0.084	0.088	0.11	0.112	0.127	0.107	0.101	0.092	0.169	0.161	0.079	0.096	0.168	0.162	0.078	0.068		60	0.0985	0.10675	0.12625	0.119		0.0145488	0.0148408	0.0453973	0.0533292
	75	0.133	0.138	0.18	0.174	0.201	0.159	0.165	0.154	0.221	0.22	0.123	0.14	0.215	0.208	0.123	0.102		75	0.15625	0.16975	0.176	0.162		0.0241713	0.0213131	0.0518524	0.0578677
	90	0.191	0.19	0.249	0.246	0.271	0.222	0.237	0.228	0.279	0.273	0.173	0.193	0.281	0.261	0.174	0.16		90	0.219	0.2395	0.2295	0.219		0.0329343	0.0218861	0.054366	0.060866
	105	0.262	0.261	0.309	0.302	0.367	0.312	0.303	0.3	0.357	0.351	0.223	0.244	0.358	0.318	0.222	0.211		105	0.2835	0.3205	0.29375	0.27725		0.0255669	0.0314166	0.0701397	0.0721636
	120	0.339	0.334	0.366	0.35	0.448	0.399	0.373	0.362	0.398	0.418	0.262	0.294	0.401	0.386	0.262	0.26		120	0.34725	0.3955	0.343	0.32725		0.0141745	0.038284	0.0766203	0.076748
	135	0.382	0.38	0.409	0.392	0.464	0.455	0.427	0.417	0.449	0.467	0.309	0.331	0.457	0.439	0.304	0.302		135	0.39075	0.44075	0.389	0.3755		0.0132508	0.0223364	0.080515	0.0840417
	150	0.421	0.401	0.428	0.404	0.494	0.491	0.439	0.446	0.463	0.492	0.337	0.348	0.483	0.466	0.344	0.345		150	0.4135	0.4675	0.41	0.4095		0.0130767	0.0290345	0.0789641	0.0753768
	165	0.443	0.433	0.46	0.436	0.509	0.518	0.468	0.475	0.484	0.514	0.366	0.379	0.501	0.478	0.368	0.378		165	0.443	0.4925	0.43575	0.43125		0.012083	0.0246914	0.0742445	0.0680361
	180	0.512	0.492	0.483	0.467	0.545	0.552	0.485	0.496	0.514	0.556	0.382	0.406	0.529	0.499	0.379	0.407		180	0.4885	0.5195	0.4645	0.4535		0.0187705	0.0339067	0.0837675	0.0718401
	195	0.539	0.529	0.521	0.507	0.563	0.575	0.51	0.516	0.53	0.583	0.41	0.438	0.539	0.504	0.393	0.404		195	0.524	0.541	0.49025	0.46		0.0135154	0.0327923	0.0803176	0.0725764
	210	0.6	0.576	0.57	0.532	0.592	0.611	0.544	0.546	0.538	0.618	0.449	0.463	0.552	0.531	0.396	0.417		210	0.5695	0.57325	0.517	0.474		0.0281603	0.0335398	0.0778503	0.0788797
	225	0.638	0.616	0.614	0.6	0.617	0.638	0.579	0.581	0.568	0.654	0.49	0.522	0.571	0.547	0.42	0.433		225	0.617	0.60375	0.5585	0.49275		0.0157056	0.0287446	0.0712624	0.0773062
	240	0.654	0.654	0.669	0.631	0.622	0.662	0.621	0.601	0.598	0.667	0.531	0.56	0.591	0.562	0.439	0.448		240	0.652	0.6265	0.589	0.51		0.0156844	0.0255669	0.0587934	0.0777817
	255	0.703	0.703	0.704	0.67	0.658	0.705	0.654	0.634	0.651	0.728	0.574	0.588	0.628	0.612	0.473	0.466		255	0.695	0.66275	0.63525	0.54475		0.0166733	0.0300597	0.0703201	0.0871832
	270	0.747	0.735	0.725	0.71	0.704	0.741	0.668	0.669	0.681	0.746	0.602	0.626	0.647	0.634	0.51	0.494		270	0.72925	0.6955	0.66375	0.57125		0.0156711	0.0346458	0.0640332	0.0804047
	285	0.761	0.762	0.772	0.735	0.724	0.77	0.721	0.694	0.719	0.773	0.642	0.653	0.674	0.658	0.585	0.54		285	0.7575	0.72725	0.69675	0.61425		0.0158008	0.0315317	0.0611576	0.0628563
	300	0.791	0.781	0.807	0.762	0.753	0.795	0.767	0.722	0.736	0.796	0.673	0.697	0.684	0.679	0.644	0.593		300	0.78525	0.75925	0.7255	0.65		0.0188392	0.0303576	0.0536936	0.0419603
	315	0.81	0.811	0.834	0.806	0.781	0.835	0.795	0.764	0.753	0.825	0.71	0.737	0.694	0.71	0.709	0.662		315	0.81525	0.79375	0.75625	0.69375		0.0126853	0.0302806	0.0491486	0.0223961

## Sheet: Supplementary Figure 3
Supplementary Figure 3B	GFP refolding kinetics curves														Averages
	Time (s)	Wt GFP Rep1	Wt GFP Rep2	Wt GFP Rep3	C1 GFP Rep1	C1 GFP Rep2	C1 GFP Rep3	C3 GFP Rep1	C3 GFP Rep2	C3 GFP Rep3	C6 GFP Rep1	C6 GFP Rep2	C6 GFP Rep3		Time (s)	Wt GFP	C1 GFP	C3 GFP	C6 GFP
	0	0	0	0	0	0	0	0	0	0	0	0	0		0	0	0	0	0
	20	0.219292	0.210734	0.191957	0.0281217	0.0232821	0.0214008	0.0665622	0.0600387	0.0737355	0.187107	0.176999	0.136625		20	0.207328	0.0242682	0.0667788	0.166911
	40	0.333579	0.316812	0.300143	0.0523458	0.0469362	0.0460529	0.11912	0.107523	0.132438	0.293582	0.27548	0.213826		40	0.316845	0.048445	0.119694	0.260963
	60	0.40868	0.380423	0.365949	0.0754471	0.0619864	0.062998	0.159211	0.145035	0.177195	0.355353	0.329721	0.260108		60	0.385017	0.0668105	0.16048	0.315061
	80	0.451093	0.408423	0.4089	0.0978727	0.0816471	0.0832462	0.190792	0.174007	0.213932	0.391484	0.365765	0.282547		80	0.422805	0.0875887	0.19291	0.346599
	100	0.490714	0.424927	0.435673	0.115628	0.0949924	0.101155	0.21607	0.198376	0.241132	0.423734	0.396495	0.298347		100	0.450438	0.103925	0.218526	0.372858
	120	0.509923	0.429233	0.455843	0.130696	0.11817	0.115347	0.236884	0.217081	0.263924	0.443863	0.413713	0.319859		120	0.465	0.121404	0.239297	0.392478
	140	0.524506	0.443451	0.471028	0.151202	0.131251	0.13446	0.253731	0.230724	0.283482	0.444559	0.428223	0.33526		140	0.479662	0.138971	0.255979	0.402681
	160	0.536205	0.445488	0.480577	0.176266	0.144135	0.150872	0.268433	0.244651	0.296595	0.461842	0.439468	0.33904		160	0.487423	0.157091	0.269893	0.41345
	180	0.554318	0.446382	0.488896	0.191078	0.157306	0.165632	0.278151	0.254266	0.309129	0.464463	0.449627	0.345911		180	0.496532	0.171339	0.280515	0.42
	200	0.555655	0.449678	0.496784	0.199592	0.172653	0.177124	0.288697	0.264322	0.317574	0.468395	0.453247	0.352254		200	0.500706	0.183123	0.290197	0.424632
	220	0.553579	0.454031	0.498949	0.218707	0.179523	0.194895	0.295993	0.269425	0.325766	0.477917	0.461502	0.354383		220	0.502187	0.197708	0.297061	0.431267
	240	0.563063	0.457739	0.503624	0.223434	0.199475	0.20329	0.300759	0.274416	0.333271	0.483963	0.460553	0.357699		240	0.508142	0.208733	0.302816	0.434072
	260	0.561275	0.464199	0.50383	0.249272	0.203038	0.215866	0.307453	0.27955	0.337708	0.487467	0.47132	0.363991		260	0.509768	0.222725	0.308237	0.440926
	280	0.561477	0.459776	0.511412	0.248943	0.2175	0.227392	0.310837	0.28425	0.342592	0.487923	0.465195	0.366714		280	0.510888	0.231278	0.31256	0.439944
	300	0.567168	0.463445	0.511441	0.268487	0.221124	0.236131	0.314636	0.286601	0.346782	0.495562	0.469553	0.369957		300	0.514018	0.241914	0.316006	0.445024
Supplementary Figure 3C	GFP thermal melting curves														Averages
	Temperature (°C)	Wt GFP Rep1	Wt GFP Rep2	Wt GFP Rep3	C1 GFP Rep1	C1 GFP Rep2	C1 GFP Rep3	C3 GFP Rep1	C3 GFP Rep2	C3 GFP Rep3	C6 GFP Rep1	C6 GFP Rep2	C6 GFP Rep3		Temperature (°C)	Wt GFP	C1 GFP	C3 GFP	C6 GFP
	25	1	1	1	1	1	1	1	1	1	1	1	1		25	1	1	1	1
	26	0.984636	0.984274	0.983744	0.982445	0.983221	0.982174	0.982082	0.982248	0.982217	0.9816	0.980966	0.980332		26	0.984218	0.982613	0.982182	0.980966
	27	0.969272	0.968549	0.967487	0.964889	0.966443	0.964349	0.964164	0.964495	0.964433	0.9632	0.961932	0.960664		27	0.968436	0.965227	0.964364	0.961932
	28	0.953908	0.952823	0.951231	0.947334	0.949664	0.946523	0.946246	0.946743	0.94665	0.944801	0.942897	0.940996		28	0.952654	0.94784	0.946546	0.942898
	29	0.938544	0.937098	0.934974	0.929779	0.932885	0.928697	0.928328	0.928991	0.928867	0.926401	0.923863	0.921329		29	0.936872	0.930454	0.928729	0.923864
	30	0.92318	0.921372	0.918718	0.912223	0.916106	0.910871	0.91041	0.911238	0.911083	0.908001	0.904829	0.901661		30	0.92109	0.913067	0.910911	0.90483
	31	0.907816	0.905647	0.902462	0.894668	0.899328	0.893046	0.892492	0.893486	0.8933	0.889601	0.885795	0.881993		31	0.905308	0.89568	0.893093	0.885796
	32	0.891351	0.888813	0.884906	0.875005	0.880216	0.873671	0.87305	0.874293	0.873876	0.869366	0.865488	0.861306		32	0.888357	0.876297	0.87374	0.865386
	33	0.874331	0.871356	0.866776	0.853896	0.859562	0.852973	0.852687	0.854203	0.853388	0.848289	0.844428	0.840212		33	0.870821	0.855477	0.853426	0.84431
	34	0.857002	0.853606	0.8484	0.831741	0.837756	0.831579	0.831846	0.83341	0.83223	0.82707	0.823014	0.819054		34	0.853003	0.833692	0.832495	0.823046
	35	0.83953	0.835697	0.829915	0.809008	0.815057	0.809737	0.810802	0.812165	0.810679	0.806062	0.801597	0.798177		35	0.835047	0.811268	0.811215	0.801945
	36	0.821753	0.817493	0.811259	0.785968	0.791532	0.787656	0.789507	0.790626	0.788798	0.785071	0.780142	0.777374		36	0.816835	0.788385	0.789644	0.780862
	37	0.803742	0.799088	0.79251	0.762885	0.767692	0.765478	0.768151	0.768979	0.766897	0.76431	0.75873	0.756762		37	0.798447	0.765352	0.768009	0.759934
	38	0.785589	0.780514	0.77373	0.739994	0.743853	0.743561	0.746742	0.747366	0.745111	0.743689	0.737392	0.736292		38	0.779944	0.742469	0.746406	0.739124
	39	0.767265	0.761797	0.754949	0.717621	0.720399	0.721842	0.725245	0.726074	0.723624	0.723267	0.716039	0.715864		39	0.761337	0.719954	0.724981	0.71839
	40	0.748834	0.742956	0.73623	0.695925	0.697673	0.700478	0.703784	0.705084	0.702506	0.702878	0.694513	0.695463		40	0.742673	0.698025	0.703791	0.697618
	41	0.730406	0.724115	0.717639	0.67508	0.675952	0.679412	0.682424	0.684434	0.681645	0.682683	0.672776	0.675154		41	0.724053	0.676815	0.682834	0.676871
	42	0.712099	0.70535	0.69924	0.654989	0.655148	0.658746	0.661221	0.663959	0.661025	0.662668	0.650905	0.654969		42	0.705563	0.656294	0.662068	0.656181
	43	0.694018	0.686853	0.681127	0.635601	0.635369	0.638491	0.640365	0.643726	0.640681	0.642902	0.628947	0.634989		43	0.687333	0.636487	0.641591	0.635612
	44	0.676297	0.668716	0.663426	0.616748	0.616508	0.618781	0.620071	0.623642	0.620526	0.623383	0.606976	0.615357		44	0.66948	0.617346	0.621413	0.615239
	45	0.658954	0.651016	0.646147	0.598287	0.598291	0.599533	0.60023	0.603779	0.60062	0.604236	0.585111	0.596009		45	0.652039	0.598704	0.601543	0.595119
	46	0.64204	0.633727	0.629315	0.580038	0.580583	0.580781	0.580879	0.583996	0.581272	0.585329	0.563471	0.577023		46	0.635027	0.580467	0.582049	0.575274
	47	0.625501	0.616861	0.612909	0.562107	0.563403	0.562569	0.562044	0.564545	0.562427	0.56663	0.54222	0.558458		47	0.618424	0.562693	0.563005	0.555769
	48	0.609197	0.600257	0.596795	0.544602	0.546556	0.544825	0.543646	0.5454	0.544042	0.548007	0.521494	0.540325		48	0.602083	0.545328	0.544363	0.536609
	49	0.593051	0.583867	0.580822	0.527486	0.53005	0.527523	0.525651	0.526707	0.526193	0.529375	0.501516	0.522609		49	0.585913	0.528353	0.526184	0.517833
	50	0.577125	0.567724	0.565012	0.510909	0.513994	0.510796	0.508213	0.508562	0.508917	0.510874	0.482515	0.505519		50	0.569954	0.5119	0.508564	0.499636
	51	0.561343	0.551847	0.549318	0.494954	0.498379	0.4946	0.491295	0.491131	0.492028	0.492581	0.464543	0.488981		51	0.554169	0.495978	0.491485	0.482035
	52	0.545718	0.536258	0.533745	0.479517	0.483118	0.47887	0.474796	0.474261	0.475567	0.474592	0.447552	0.472966		52	0.538574	0.480502	0.474875	0.465037
	53	0.530338	0.520971	0.518364	0.464461	0.468233	0.463671	0.458663	0.457855	0.459523	0.457168	0.43141	0.457483		53	0.523224	0.465455	0.45868	0.448687
	54	0.515205	0.505919	0.503186	0.449826	0.453613	0.448873	0.442771	0.441766	0.443764	0.440229	0.415915	0.442436		54	0.508103	0.450771	0.442767	0.43286
	55	0.500236	0.491076	0.488143	0.435435	0.439216	0.434352	0.426938	0.425829	0.428113	0.423629	0.40078	0.427626		55	0.493152	0.436334	0.42696	0.417345
	56	0.485345	0.47628	0.473146	0.421122	0.424943	0.420057	0.411019	0.409782	0.412467	0.407249	0.385775	0.413002		56	0.478257	0.42204	0.411089	0.402009
	57	0.470407	0.461353	0.458043	0.406777	0.410682	0.40587	0.394813	0.393422	0.396568	0.390865	0.370602	0.398345		57	0.463268	0.407776	0.394934	0.386604
	58	0.455208	0.446136	0.442644	0.392222	0.396266	0.391573	0.377976	0.376409	0.380052	0.374138	0.355129	0.38337		58	0.447996	0.393354	0.378146	0.370879
	59	0.439534	0.430444	0.426732	0.377175	0.381502	0.377017	0.360095	0.358378	0.362582	0.356932	0.339145	0.367819		59	0.432237	0.378565	0.360352	0.354632
	60	0.423066	0.413902	0.409993	0.361448	0.366119	0.361906	0.340709	0.338901	0.343676	0.338857	0.322452	0.35133		60	0.415653	0.363158	0.341096	0.337546
	61	0.405536	0.396314	0.392165	0.344806	0.349889	0.34596	0.319487	0.31781	0.322981	0.319576	0.304821	0.333354		61	0.398005	0.346885	0.320093	0.319251
	62	0.386611	0.377392	0.372967	0.327077	0.332623	0.328889	0.296321	0.295107	0.300458	0.299012	0.286201	0.313662		62	0.37899	0.32953	0.297296	0.299625
	63	0.366047	0.356899	0.352145	0.30819	0.314166	0.31052	0.271456	0.271096	0.276351	0.277114	0.266515	0.292185		63	0.358363	0.310959	0.272967	0.278605
	64	0.343709	0.334742	0.329593	0.288214	0.294477	0.290799	0.245414	0.24619	0.251082	0.254065	0.245811	0.269073		64	0.336015	0.291163	0.247562	0.256316
	65	0.319729	0.311039	0.305475	0.267311	0.273672	0.269906	0.218963	0.221073	0.225475	0.230369	0.22434	0.244821		65	0.312081	0.270296	0.221837	0.233177
	66	0.294461	0.28608	0.280139	0.245841	0.252058	0.248243	0.192908	0.196341	0.200275	0.206704	0.202605	0.220275		66	0.286893	0.248714	0.196508	0.209861
	67	0.268567	0.260504	0.25421	0.224291	0.230103	0.22641	0.168037	0.17258	0.17611	0.183621	0.181149	0.196191		67	0.261093	0.226935	0.172242	0.186987
	68	0.242932	0.235191	0.22858	0.203277	0.208475	0.205133	0.144997	0.150362	0.153578	0.161787	0.160595	0.17332		68	0.235568	0.205628	0.149646	0.165234
	69	0.218574	0.211071	0.204257	0.183488	0.187982	0.185184	0.124366	0.130272	0.13326	0.141817	0.141626	0.152383		69	0.211301	0.185551	0.129299	0.145275
	70	0.196456	0.189128	0.182185	0.165619	0.169414	0.167293	0.106555	0.112754	0.115524	0.12422	0.124812	0.133928		70	0.189257	0.167442	0.111611	0.127653
	71	0.177389	0.170182	0.16316	0.150274	0.153438	0.152008	0.0918581	0.0981902	0.100711	0.109362	0.110557	0.118339		71	0.170243	0.151906	0.0969196	0.112752
	72	0.161898	0.154739	0.147714	0.137845	0.140492	0.139695	0.0803731	0.0867653	0.0890159	0.0974818	0.0991045	0.10584		72	0.154784	0.139344	0.0853848	0.100809
	73	0.150107	0.142919	0.135975	0.128443	0.130703	0.130403	0.0719683	0.0783881	0.0803743	0.0885646	0.0904582	0.0964382		73	0.143	0.12985	0.0769102	0.0918203
	74	0.141764	0.134536	0.127687	0.121876	0.123854	0.123918	0.0662666	0.0727031	0.0744508	0.0823529	0.0843738	0.0898553		74	0.134662	0.123216	0.0711402	0.0855273
	75	0.136347	0.129073	0.122311	0.117688	0.119474	0.119779	0.0627464	0.069192	0.0707536	0.0783793	0.0804432	0.0856246		75	0.129244	0.11898	0.067564	0.0814824
	76	0.133161	0.125854	0.119167	0.115287	0.11695	0.117412	0.0607977	0.0672418	0.0686801	0.0760669	0.07814	0.0831552		76	0.126061	0.11655	0.0655732	0.0791207
	77	0.13148	0.12417	0.11753	0.114058	0.115667	0.116209	0.0598408	0.0662848	0.0676611	0.0748608	0.0769286	0.0818654		77	0.124393	0.115311	0.0645956	0.0778849
	78	0.130706	0.123415	0.116789	0.113513	0.115096	0.115694	0.0594441	0.0658801	0.0672328	0.0743133	0.076367	0.0812602		78	0.123637	0.114768	0.0641856	0.0773135
	79	0.130406	0.123133	0.116503	0.113299	0.114881	0.115509	0.0593076	0.0657404	0.0670927	0.0740837	0.0761463	0.081004		79	0.123348	0.114563	0.0640469	0.077078
	80	0.130298	0.12305	0.116421	0.113215	0.114811	0.115454	0.0592634	0.065688	0.067057	0.0739957	0.0760763	0.0808924		80	0.123257	0.114493	0.0640028	0.0769881
	81	0.130259	0.123027	0.116399	0.113184	0.114786	0.11543	0.0592396	0.0656615	0.0670537	0.0739661	0.0760622	0.0808323		81	0.123228	0.114467	0.0639849	0.0769535
	82	0.130239	0.12301	0.116387	0.113193	0.114765	0.11541	0.0592216	0.0656443	0.0670472	0.0739538	0.0760628	0.0807916		82	0.123212	0.114456	0.063971	0.0769361
	83	0.130216	0.122997	0.116375	0.113198	0.114754	0.115384	0.0592066	0.065624	0.0670426	0.0739454	0.0760666	0.0807679		83	0.123196	0.114445	0.0639577	0.0769266
	84	0.130191	0.122976	0.116369	0.113207	0.114738	0.11536	0.0591921	0.0656038	0.0670328	0.073948	0.0760712	0.0807538		84	0.123179	0.114435	0.0639429	0.0769243
	85	0.130184	0.122957	0.116368	0.113224	0.114717	0.115342	0.0591756	0.0655935	0.0670197	0.0739434	0.0760629	0.0807566		85	0.123169	0.114427	0.0639296	0.076921
	86	0.130176	0.12293	0.116368	0.113231	0.114685	0.115328	0.0591637	0.0655873	0.0669954	0.0739244	0.0760462	0.0807574		86	0.123158	0.114415	0.0639155	0.0769093
	87	0.130164	0.122896	0.116363	0.113234	0.114646	0.11533	0.0591527	0.0655833	0.0669672	0.0739013	0.0760303	0.0807491		87	0.123141	0.114403	0.0639011	0.0768935
	88	0.130153	0.122852	0.116355	0.113229	0.114586	0.115323	0.0591388	0.06558	0.0669255	0.0738731	0.076016	0.0807236		88	0.12312	0.114379	0.0638814	0.0768709
	89	0.130142	0.122807	0.116343	0.113227	0.114524	0.115323	0.0591275	0.0655801	0.0668813	0.0738342	0.0759957	0.0806945		89	0.123097	0.114358	0.0638629	0.0768415
	90	0.130117	0.12276	0.116324	0.113189	0.11443	0.115292	0.0591144	0.0655628	0.0668196	0.073802	0.0759912	0.0806307		90	0.123067	0.114304	0.0638322	0.076808
Supplementary Figure 3E				Wt GFP				C1 GFP				C6 GFP
	Loading Order(from left)
	1: ladder
	2: 0 min
	3: 30 min
	4: 60 min
	5: 120 min
	6: 180 min	not included in figure
	Antibody used
	rabbit Anti-GFP: 27kDa
Supplementary Figure 3F			C1 GFP_CSH4				C1 GFP_CSH4(S)				C1 GFP_WG350				C1 GFP_WG350(S)								C6 GFP_CSH4				C6 GFP_CSH4(S)				C6 GFP_WG350				C6 GFP_WG350(S)
	Loading Order(from left)																				Loading Order(from left)
	1: ladder																				1: ladder
	2: uninduced	negative control																			2: uninduced
	3: 0 min																				3: 0 min
	4: 15 min																				4: 15 min
	5: 30 min																				5: 30 min
	6: 60 min																				6: 60 min
	7: 120 min																				7: 120 min
	Antibody used																				Antibody used
	rabbit Anti-GFP: 27kDa																				rabbit Anti-GFP: 27kDa
Supplementary Figure 3G				CSH4			CSH4(S)				WG350			WG350(S)
	Loading Order(from left)
	1: ladder
	2: uninduced	negative control
	3: 0 min
	4: 15 min
	5: 30 min
	6: 60 min
	7: 120 min
	Antibody used
	rabbit Anti-GFP: 27kDa

## Sheet: Supplementary Figure 4
Supplementary Figure 4C
	Refolding rate	Wt GFP spontaneous	Wt GFP + GroEL/ES ATP	Wt GFP + DnaK/J/GrpE + ATP
	Rep1	0.0223379	0.0187618	0.0192703
	Rep2	0.0197306	0.0211959	0.0206722
	Average	0.0210343	0.0199788	0.0199713
	Std. dev.	0.00130367	0.00121705	0.000700914
Supplementary Figure 4F			Wt GFP_BW				Wt GFP_∆dnaK				Wt GFP_∆lon				C1 GFP_BW				C1 GFP_∆dnaK				C1 GFP_∆lon
	Loading Order(from left)
	1: ladder( thermo 26619)
	2: uninduced
	3: 0 min
	4: 15 min
	5: 30 min
	6: 60 min
	7: 120 min
	Antibody used
	rabbit Anti-GFP: 27kDa

[truncated: 2 more sheets: Supplementary Figure 5, Supplementary Figure 6]
